# Supplementary material for: Vaccinium fangianum (Ericaceae), a new species from Northwest Yunnan, China, with critical notes on V. ardisioides
Source: PhytoKeys. 2026 May 20;275:61–71. doi: 10.3897/phytokeys.275.197108 (PMC13216782; doi:10.3897/phytokeys.275.197108)
Supplement: XML Treatment for Vaccinium ardisioides [file phytokeys.275.197108-treatment1.xml]

<!DOCTYPE tp:taxon-treatment
  PUBLIC "-//TaxonX//DTD Taxonomic Treatment Publishing DTD v0 20100105//EN" "tax-treatment-NSO.dtd">
<tp:taxon-treatment xmlns:tp="http://www.plazi.org/taxpub"><tp:treatment-meta><kwd-group><label>Taxon classification</label><kwd>
              <named-content content-type="kingdom">
                <named-content content-type="taxon-name">
                  <named-content content-type="kingdom">Plantae</named-content>
                </named-content>
              </named-content>
            </kwd><kwd>
              <named-content content-type="order">Ericales</named-content>
            </kwd><kwd>
              <named-content content-type="family">Ericaceae</named-content>
            </kwd></kwd-group><mixed-citation publication-type="journal"><person-group><name><surname>Liang</surname><given-names>Xiao-Han</given-names></name><name><surname>Ni</surname><given-names>Jing-Bo</given-names></name><name><surname>Tong</surname><given-names>Yi-Hua</given-names></name></person-group><article-title><italic><tp:taxon-name><tp:taxon-name-part taxon-name-part-type="genus" reg="Vaccinium">Vaccinium</tp:taxon-name-part> <tp:taxon-name-part taxon-name-part-type="species" reg="fangianum">fangianum</tp:taxon-name-part></tp:taxon-name></italic> (<tp:taxon-name><tp:taxon-name-part taxon-name-part-type="family" reg="Ericaceae">Ericaceae</tp:taxon-name-part></tp:taxon-name>), a new species from Northwest Yunnan, China, with critical notes on <italic><tp:taxon-name><tp:taxon-name-part taxon-name-part-type="genus" reg="Vaccinium">V.</tp:taxon-name-part> <tp:taxon-name-part taxon-name-part-type="species" reg="ardisioides">ardisioides</tp:taxon-name-part></tp:taxon-name></italic></article-title><source>PhytoKeys</source><day>20</day><month>05</month><year>2026</year><volume>275</volume><fpage>61</fpage><lpage>71</lpage><pub-id pub-id-type="doi">10.3897/phytokeys.275.197108</pub-id></mixed-citation></tp:treatment-meta><tp:nomenclature><tp:taxon-name><object-id xmlns:xlink="http://www.w3.org/1999/xlink" content-type="arpha" xlink:type="simple">CDE34226-FF38-5C3D-B78E-833F6DAE72E7</object-id>
                		<tp:taxon-name-part taxon-name-part-type="genus" reg="Vaccinium">Vaccinium</tp:taxon-name-part> <tp:taxon-name-part taxon-name-part-type="species" reg="ardisioides">ardisioides</tp:taxon-name-part>
                	</tp:taxon-name><tp:taxon-authority>Hook. f. ex C. B. Clarke, Fl. Brit. India 3(9): 452 (1882)</tp:taxon-authority><xref ref-type="fig" rid="F3">Fig. 3</xref><tp:nomenclature-citation-list><tp:nomenclature-citation><tp:taxon-name><tp:taxon-name-part taxon-name-part-type="genus" reg="Vaccinium"/> <tp:taxon-name-part taxon-name-part-type="species" reg="rubescens"/></tp:taxon-name><comment> = <tp:taxon-name><tp:taxon-name-part taxon-name-part-type="genus" reg="Vaccinium">Vaccinium</tp:taxon-name-part> <tp:taxon-name-part taxon-name-part-type="species" reg="rubescens">rubescens</tp:taxon-name-part></tp:taxon-name> R. C. Fang, Novon 9(2): 174 (1999); R. C. Fang &amp; P. F. Stevens, Fl. China 14: 494 (2005). syn. nov. Type: <bold>China</bold>. Yunnan Province • Ximeng County, 2000 m a.s.l., <italic>Y. C. Du D580156</italic> [fl.] (holotype: <named-content xmlns:xlink="http://www.w3.org/1999/xlink" content-type="dwc:institutional_code" xlink:title="Kunming Institute of Botany, Chinese Academy of Sciences" xlink:href="https://scientific-collections.gbif.org/institution/6039165f-1334-4ac6-a955-5542100c0e50" xlink:type="simple">KUN</named-content>, 1209485!; isotype: <named-content xmlns:xlink="http://www.w3.org/1999/xlink" content-type="dwc:institutional_code" xlink:title="Kunming Institute of Botany, Chinese Academy of Sciences" xlink:href="https://scientific-collections.gbif.org/institution/6039165f-1334-4ac6-a955-5542100c0e50" xlink:type="simple">KUN</named-content>, 1209486!).</comment></tp:nomenclature-citation></tp:nomenclature-citation-list></tp:nomenclature><tp:treatment-sec sec-type="Type"><title>Type.</title><p><bold>Myanmar</bold>. [Bago Region?] • Thoung-gyun [Taungoo], 1800 m a.s.l., <italic>T. Lobb s.n</italic>. [young fl.] (Lectotype, K, K000639731, image!, designated by <xref ref-type="bibr" rid="B11">Sleumer 1941</xref>: 477); remaining syntype: MYANMAR. [Kayin State] • Nat-toung, <italic>C. Parish s.n</italic>. [young fl.] (K, K000639732, image!).</p></tp:treatment-sec><tp:treatment-sec sec-type="Description"><title>Description.</title><p>Evergreen <bold><italic>shrubs</italic></bold>, epiphytic, 1–2 m tall. <bold><italic>Twigs</italic></bold> reddish brown when young, becoming grayish brown when older, terete, glabrous, without or with very sparse lenticels. <bold><italic>Buds</italic></bold> ovoid-conical, ca. 7 mm long, ca. 3.5 mm wide; bud scales ca. 5 mm long, triangular, apex acuminate, glabrous, caducous. <bold><italic>Leaves</italic></bold> alternate, pseudowhorled, 3–8 per whorl. <bold><italic>Petiole</italic></bold> subsessile, light green, glabrous and pruinose. <bold><italic>Leaf blades</italic></bold> leathery, elliptic to oblong-lanceolate, 7.5–13 × 2.5–4 cm, length:width 3–3.5, base narrowly obtuse or subcordate, margin entire, apex acuminate to shortly caudate, glabrous on both sides; midvein raised on both sides, more so abaxially; lateral veins 10–16 pairs, anastomosing near the margin, raised on both sides; veinlets conspicuous and raised on both sides. <bold><italic>Inflorescences</italic></bold> racemose, axillary, (10) 17–27-flowered; rachis 6–11 cm long, pink or purplish red, rarely greenish, angular, pruinose, flowers secund; bracts lanceolate, ca. 2.5 mm long, caducous; bracteoles linear-lanceolate, ca. 1.5 mm long, inserted at the base of pedicel, caducous; pedicels expanded upwards, clavate to obconical, 0.7–1.5 cm long, pink or purplish red, rarely greenish, pruinose, articulated with calyx. <bold><italic>Calyx</italic></bold> tube cupulate, 1.7–2.5 mm long, purplish red or purple, rarely greenish, glabrous and pruinose; calyx limb shortly campanulate, ca. 2.2 mm long, pink or purplish red, rarely yellowish green, lobed less than 1/2 to base; lobes broadly triangular, apex acute, with a terminal gland, 0.5–1 mm long. <bold><italic>Corolla</italic></bold> white-pinkish or pinkish, turning to purplish red later; tubular-urceolate, 7–9 mm long, glabrous externally and internally; lobes reflexed, broadly triangular, ca. 1 mm long, apex obtuse. <bold><italic>Stamens</italic></bold> 10, ca. 7.5 mm long; filaments flat, 2–3.5 mm long, lower half nearly glabrous, upper half pubescent, more so at the apex; anthers ca. 5 mm long; thecae 2–3 mm long; tubules almost as long as thecae, opening by terminal short introrse slits ca. 1 mm long at the apex, with 2 small erect spurs at the middle abaxially, spurs ca. 0.5 mm long. <bold><italic>Ovary</italic></bold> inferior, pseudo-10-locular, each locule with several ovules; disc ca. 3 mm in diam., glabrous; style ca. 8.5 mm long, exserted ca. 1 mm from the connate anther tubules, glabrous, slightly constricted at the joint with stigma, stigma truncate. <bold><italic>Infructescence</italic></bold> rachis 8–15 cm long, glabrous; fruit pedicel purplish-red, pruinose. <bold><italic>Fruit</italic></bold> globose, 4–6 mm in diam., young fruit yellowish green, purple-black at maturity, glabrous, pruinose, calyx lobes persistent.</p></tp:treatment-sec><tp:treatment-sec sec-type="Chinese name"><title>Chinese name.</title><p>红梗越橘 (Chinese pinyin: hóng gěng yuè jú).</p></tp:treatment-sec><tp:treatment-sec sec-type="Distribution and habitat"><title>Distribution and habitat.</title><p>This species is distributed in Southwest China (Southwest Yunnan), East Myanmar (Kachin State, Kayin State, Mon State, and Shan State), and Northwest Thailand (Chiang Mai and Tak) (<xref ref-type="bibr" rid="B11">Sleumer 1941</xref>; <xref ref-type="bibr" rid="B16">Watthana 2015</xref>) (Fig. <xref ref-type="fig" rid="F4">4</xref>). This species is usually epiphytic on trees in evergreen broad-leaved forests or along riversides at elevations of 1400–2500 m.</p><fig id="F4" position="float" orientation="portrait"><object-id xmlns:xlink="http://www.w3.org/1999/xlink" content-type="doi" xlink:type="simple">10.3897/phytokeys.275.197108.figure4</object-id><object-id xmlns:xlink="http://www.w3.org/1999/xlink" content-type="arpha" xlink:type="simple">F20A645F-1829-5ECA-BC52-B29DBA49AEC9</object-id><label>Figure 4.</label><caption><p>Distribution map of <italic><tp:taxon-name><tp:taxon-name-part taxon-name-part-type="genus" reg="Vaccinium">Vaccinium</tp:taxon-name-part> <tp:taxon-name-part taxon-name-part-type="species" reg="fangianum">fangianum</tp:taxon-name-part></tp:taxon-name></italic> and <italic><tp:taxon-name><tp:taxon-name-part taxon-name-part-type="genus" reg="Vaccinium">V.</tp:taxon-name-part> <tp:taxon-name-part taxon-name-part-type="species" reg="ardisioides">ardisioides</tp:taxon-name-part></tp:taxon-name></italic>.</p></caption><graphic xmlns:xlink="http://www.w3.org/1999/xlink" xlink:href="phytokeys-275-061_article-197108__-g004.jpg" id="oo_1651672.jpg" position="float" orientation="portrait" xlink:type="simple"><uri content-type="original_file" xlink:type="simple">https://binary.pensoft.net/fig/1651672</uri></graphic></fig></tp:treatment-sec><tp:treatment-sec sec-type="Phenology"><title>Phenology.</title><p>Flowering and fruiting from February to June.</p></tp:treatment-sec><tp:treatment-sec sec-type="Conservation status"><title>Conservation status.</title><p>Based on specimen records, more than 20 locations of <italic><tp:taxon-name><tp:taxon-name-part taxon-name-part-type="genus" reg="Vaccinium">V.</tp:taxon-name-part> <tp:taxon-name-part taxon-name-part-type="species" reg="ardisioides">ardisioides</tp:taxon-name-part></tp:taxon-name></italic> have been recorded, and its distribution range covers a relatively large area across China, Myanmar, and Thailand, with an expected extent of occurrence (<abbrev xmlns:xlink="http://www.w3.org/1999/xlink" xlink:title="extent of occurrence" xlink:type="simple">EOO</abbrev>) of ca. 280,000 km<sup>2</sup>. This species is not economically valuable, and no evidence of severe population decline has been observed. Therefore, the conservation status of this species is assessed as Least Concern (<abbrev xmlns:xlink="http://www.w3.org/1999/xlink" xlink:title="Least Concern" xlink:type="simple">LC</abbrev>) (<xref ref-type="bibr" rid="B8">IUCN Standards and Petitions Committee 2024</xref>).</p></tp:treatment-sec><tp:treatment-sec sec-type="Taxonomic notes"><title>Taxonomic notes.</title><p>The types, including paratypes, of <italic><tp:taxon-name><tp:taxon-name-part taxon-name-part-type="genus" reg="Vaccinium">V.</tp:taxon-name-part> <tp:taxon-name-part taxon-name-part-type="species" reg="rubescens">rubescens</tp:taxon-name-part></tp:taxon-name></italic> are completely consistent with those of typical <italic><tp:taxon-name><tp:taxon-name-part taxon-name-part-type="genus" reg="Vaccinium">V.</tp:taxon-name-part> <tp:taxon-name-part taxon-name-part-type="species" reg="ardisioides">ardisioides</tp:taxon-name-part></tp:taxon-name></italic> in both key vegetative and reproductive characters, such as 5–7 pseudo-whorled leaves with subsessile petioles, leathery oblong-lanceolate leaf blades with narrowly obtuse bases, entire margins, and acuminate apices, midveins raised on both sides, lateral veins 10–12 pairs, anastomosing near the margin and raised on both sides, axillary racemose inflorescences with many secund flowers and purplish-red angular rachises, clavate and purplish-red pedicels, cupulate calyx tubes, triangular calyx lobes, ovoid-conical floral buds, and tubules nearly as long as thecae and with two short spurs at the middle abaxially. Therefore, <italic><tp:taxon-name><tp:taxon-name-part taxon-name-part-type="genus" reg="Vaccinium">V.</tp:taxon-name-part> <tp:taxon-name-part taxon-name-part-type="species" reg="rubescens">rubescens</tp:taxon-name-part></tp:taxon-name></italic> should be treated as a synonym of <italic><tp:taxon-name><tp:taxon-name-part taxon-name-part-type="genus" reg="Vaccinium">V.</tp:taxon-name-part> <tp:taxon-name-part taxon-name-part-type="species" reg="ardisioides">ardisioides</tp:taxon-name-part></tp:taxon-name></italic>.</p></tp:treatment-sec><tp:treatment-sec sec-type="Additional specimens examined"><title>Additional specimens examined.</title><p><bold>China. Yunnan Province</bold> • Cangyuan County, Wengding mountain pass to Mengleng reservoir, <named-content xmlns:xlink="http://www.w3.org/1999/xlink" content-type="dwc:verbatimCoordinates" xlink:type="simple">23°17'14.02"N, 99°12'56.98"E</named-content>, 2016 m a.s.l., 2 March 2014, <italic>C. Liu, H. R. Zi &amp; J. C. Zhao 14CS8412</italic> [fl.] (<named-content xmlns:xlink="http://www.w3.org/1999/xlink" content-type="dwc:institutional_code" xlink:title="Kunming Institute of Botany, Chinese Academy of Sciences" xlink:href="https://scientific-collections.gbif.org/institution/6039165f-1334-4ac6-a955-5542100c0e50" xlink:type="simple">KUN</named-content>, 1338863) • Cangyuan County, Shanjia Xiang to Gaduocun, Nandan Line, <named-content xmlns:xlink="http://www.w3.org/1999/xlink" content-type="dwc:verbatimCoordinates" xlink:type="simple">23°09'06.65"N, 99°24'03.73"E</named-content>, 1996 m a.s.l., 20 March 2018, <italic>C. Liu, J. D. Ya &amp; C. H. Li 18CS16734</italic> [fl.] (<named-content xmlns:xlink="http://www.w3.org/1999/xlink" content-type="dwc:institutional_code" xlink:title="Kunming Institute of Botany, Chinese Academy of Sciences" xlink:href="https://scientific-collections.gbif.org/institution/6039165f-1334-4ac6-a955-5542100c0e50" xlink:type="simple">KUN</named-content>, 1486788) • Cangyuan County, 15 April 2022, J. Q. Zhu TYH-2566 [fl.] (<named-content xmlns:xlink="http://www.w3.org/1999/xlink" content-type="dwc:institutional_code" xlink:title="South China Botanical Garden" xlink:href="https://scientific-collections.gbif.org/institution/8364608f-e93a-4c4f-bde0-b40e4a8fd437" xlink:type="simple">IBSC</named-content>) • Gengma County, Xishan, 2150 m a.s.l., 4 May 1955, <italic>P. Y. Mao 05574</italic> [young fr.] (<named-content xmlns:xlink="http://www.w3.org/1999/xlink" content-type="dwc:institutional_code" xlink:title="South China Botanical Garden" xlink:href="https://scientific-collections.gbif.org/institution/8364608f-e93a-4c4f-bde0-b40e4a8fd437" xlink:type="simple">IBSC</named-content>, 0528635; <named-content xmlns:xlink="http://www.w3.org/1999/xlink" content-type="dwc:institutional_code" xlink:title="Kunming Institute of Botany, Chinese Academy of Sciences" xlink:href="https://scientific-collections.gbif.org/institution/6039165f-1334-4ac6-a955-5542100c0e50" xlink:type="simple">KUN</named-content>, 1209488; <named-content xmlns:xlink="http://www.w3.org/1999/xlink" content-type="dwc:institutional_code" xlink:title="Institute of Botany, Chinese Academy of Sciences" xlink:href="https://scientific-collections.gbif.org/institution/ac8eb8fc-0703-4408-8388-686764b75877" xlink:type="simple">PE</named-content>, 01909132); ibid., 1 May 1964, <italic>Y. H. Li 004983</italic> [young fr.] (<named-content xmlns:xlink="http://www.w3.org/1999/xlink" content-type="dwc:institutional_code" xlink:title="Xishuangbanna Tropical Botanical Garden, Academia Sinica" xlink:href="https://scientific-collections.gbif.org/institution/c1b4b43c-8274-4586-b75e-704e36bdd5c6" xlink:type="simple">HITBC</named-content>, 31659; <named-content xmlns:xlink="http://www.w3.org/1999/xlink" content-type="dwc:institutional_code" xlink:title="Kunming Institute of Botany, Chinese Academy of Sciences" xlink:href="https://scientific-collections.gbif.org/institution/6039165f-1334-4ac6-a955-5542100c0e50" xlink:type="simple">KUN</named-content>, 1209489; <named-content xmlns:xlink="http://www.w3.org/1999/xlink" content-type="dwc:institutional_code" xlink:title="South China Botanical Garden" xlink:href="https://scientific-collections.gbif.org/institution/8364608f-e93a-4c4f-bde0-b40e4a8fd437" xlink:type="simple">IBSC</named-content>, 0420053) • Gengma County, Nantianmen, <named-content xmlns:xlink="http://www.w3.org/1999/xlink" content-type="dwc:verbatimCoordinates" xlink:type="simple">23°37'37.46"N, 99°21'46.12"E</named-content>, 1992 m a.s.l., 7 May 2021, <italic>Gengma Chinese Medicine Resources Expedition 5309260805</italic> [young fr.] (<named-content xmlns:xlink="http://www.w3.org/1999/xlink" content-type="dwc:institutional_code" xlink:title="Kunming Institute of Botany, Chinese Academy of Sciences" xlink:href="https://scientific-collections.gbif.org/institution/6039165f-1334-4ac6-a955-5542100c0e50" xlink:type="simple">KUN</named-content>, 1530538) • Lu-se [Mangshi City], 2100 m a.s.l., 5 March 1934, <italic>H. T. Tsai 56424</italic> [fl.] (<named-content xmlns:xlink="http://www.w3.org/1999/xlink" content-type="dwc:institutional_code" xlink:title="Kunming Institute of Botany, Chinese Academy of Sciences" xlink:href="https://scientific-collections.gbif.org/institution/6039165f-1334-4ac6-a955-5542100c0e50" xlink:type="simple">KUN</named-content>, 1209487 &amp; 1209490; <named-content xmlns:xlink="http://www.w3.org/1999/xlink" content-type="dwc:institutional_code" xlink:title="Institute of Botany, Chinese Academy of Sciences" xlink:href="https://scientific-collections.gbif.org/institution/ac8eb8fc-0703-4408-8388-686764b75877" xlink:type="simple">PE</named-content>, 00197058; <named-content xmlns:xlink="http://www.w3.org/1999/xlink" content-type="dwc:institutional_code" xlink:title="Sichuan University, Jianghong Ran" xlink:href="https://scientific-collections.gbif.org/institution/a4c24cd0-8a6c-44b8-bf28-1991cce022d2" xlink:type="simple">SZ</named-content>, 00137852) • Shuangjiang County, Mengku Daxueshan, ancient tea garden, 2500 m a.s.l., 1 April 2005, <italic>S. S. Zhou 2566</italic> [fl.] (<named-content xmlns:xlink="http://www.w3.org/1999/xlink" content-type="dwc:institutional_code" xlink:title="Institute of Botany, Chinese Academy of Sciences" xlink:href="https://scientific-collections.gbif.org/institution/ac8eb8fc-0703-4408-8388-686764b75877" xlink:type="simple">PE</named-content>, 01909131) • Shuangjiang County, Chenjiabanleng Houshan, <named-content xmlns:xlink="http://www.w3.org/1999/xlink" content-type="dwc:verbatimCoordinates" xlink:type="simple">23°34'4.27"N, 99°43'11.90"E</named-content>, 2387 m a.s.l., 7 June 2020, <italic>Shuangjiang Chinese Medicine Resources Expedition 5309250482</italic> [young fr.] (<named-content xmlns:xlink="http://www.w3.org/1999/xlink" content-type="dwc:institutional_code" xlink:title="Kunming Institute of Botany, Chinese Academy of Sciences" xlink:href="https://scientific-collections.gbif.org/institution/6039165f-1334-4ac6-a955-5542100c0e50" xlink:type="simple">KUN</named-content>, 1531407). <bold>Myanmar. Kachin State</bold> • Bhamo District, Sinlum Kaba, Kachin Hills, 1524 m a.s.l., 11 April 1912, <italic>J. H. Lace 5784</italic> [fl.] (E, E00887329, image). <bold>Mon State</bold> • pass over Dawna Range, Paingkyu [Paingkyon] to Talé, 1524 m a.s.l., 23 February 1909, <italic>J. H. LACE 4647</italic> [fl.] (E, E00887330, image). <bold>Thailand. Tak Province</bold> • Doi Pae Poe, approximately 90 km. NW of Tak, <named-content xmlns:xlink="http://www.w3.org/1999/xlink" content-type="dwc:verbatimCoordinates" xlink:type="simple">17°17'N, 98°25'E</named-content>, 1400 m a.s.l., 13 March 1968, <italic>B. Hansen &amp; T. Smitinand 12900</italic> [young fl.] (P, P04473481, image; E, E01580277, images).</p></tp:treatment-sec><tp:treatment-sec><!--Section generated to contain objects referenced in tp:taxon-treatment.--><fig id="F3" position="float" orientation="portrait"><object-id xmlns:xlink="http://www.w3.org/1999/xlink" content-type="doi" xlink:type="simple">10.3897/phytokeys.275.197108.figure3</object-id><object-id xmlns:xlink="http://www.w3.org/1999/xlink" content-type="arpha" xlink:type="simple">0EF5AA7A-F49F-5FDB-B89B-453A70023408</object-id><label>Figure 3.</label><caption><p><italic><tp:taxon-name><tp:taxon-name-part taxon-name-part-type="genus" reg="Vaccinium">Vaccinium</tp:taxon-name-part> <tp:taxon-name-part taxon-name-part-type="species" reg="ardisioides">ardisioides</tp:taxon-name-part></tp:taxon-name></italic><bold>A</bold>. Habitat; <bold>B</bold>. Flowering branch; <bold>C</bold>. Infructescences; <bold>D</bold>. Flowering branch, showing petioles and abaxial surface of leaves; <bold>E</bold>. Leaf blades, abaxial (left) and adaxial (right) view; <bold>F</bold>. Flower; <bold>G</bold>. Corolla, external (left) and internal (right) view; <bold>H</bold>. Bracteole, adaxial (left) and lateral (right) view; <bold>I</bold>. Calyx tube, disc, and style with front two calyx lobes removed, the red arrow indicating the shallowly lobed calyx limb; <bold>J</bold>. Ovary cross-section, showing pseudo-10-locular ovary; <bold>K</bold>. Androecium and stamens, lateral (left), abaxial (middle), and adaxial (right) view, the red arrow indicating the spurred anthers. Scale bars: 1 cm (<bold>E–F</bold>); 2 mm (<bold>G, I–K</bold>); 0.5 mm (<bold>H</bold>). Photos (<bold>A</bold>) by B. Liu; (<bold>B</bold>) by C. Liu; (<bold>C</bold>) by Y. Yang; <bold>D–K</bold> by Y.H.Tong (<bold>A–C</bold> not vouchered; <bold>D–K</bold> based on <italic>J. Q. Zhu TYH-2566</italic>).</p></caption><graphic xmlns:xlink="http://www.w3.org/1999/xlink" xlink:href="phytokeys-275-061_article-197108__-g003.jpg" id="oo_1651671.jpg" position="float" orientation="portrait" xlink:type="simple"><uri content-type="original_file" xlink:type="simple">https://binary.pensoft.net/fig/1651671</uri></graphic></fig></tp:treatment-sec><ref-list><ref id="B11"><mixed-citation xmlns:xlink="http://www.w3.org/1999/xlink" xlink:type="simple">Sleumer HO (1941) Vaccinioideen studien. Botanische Jahrbücher für Systematik, Pflanzengeschichte und Pflanzengeographie 71: 24–510.</mixed-citation></ref><ref id="B16"><mixed-citation xmlns:xlink="http://www.w3.org/1999/xlink" xlink:type="simple">Watthana S (2015) <italic><tp:taxon-name><tp:taxon-name-part taxon-name-part-type="genus">Vaccinium</tp:taxon-name-part></tp:taxon-name></italic>. In: Santisuk T, Balslev H, Newman M, Barfod (Eds) Flora of Thailand Vol. 13(1). Prachachon Co. Ltd., Bangkok, 132–141.</mixed-citation></ref><ref id="B8"><mixed-citation xmlns:xlink="http://www.w3.org/1999/xlink" xlink:type="simple">IUCN Standards and Petitions Committee (2024) Guidelines for using the IUCN Red list categories and criteria. version 16. <ext-link xlink:href="http://www.iucnredlist.org/documents/RedListGuidelines.pdf" ext-link-type="uri" xlink:type="simple">http://www.iucnredlist.org/documents/RedListGuidelines.pdf</ext-link> [Accessed 15 March 2026]</mixed-citation></ref></ref-list></tp:taxon-treatment>
