# Supplementary material for: Vaccinium fangianum (Ericaceae), a new species from Northwest Yunnan, China, with critical notes on V. ardisioides
Source: PhytoKeys. 2026 May 20;275:61–71. doi: 10.3897/phytokeys.275.197108 (PMC13216782; doi:10.3897/phytokeys.275.197108)
Supplement: XML Treatment for Vaccinium fangianum [file phytokeys.275.197108-treatment2.xml]

<!DOCTYPE tp:taxon-treatment
  PUBLIC "-//TaxonX//DTD Taxonomic Treatment Publishing DTD v0 20100105//EN" "tax-treatment-NSO.dtd">
<tp:taxon-treatment xmlns:tp="http://www.plazi.org/taxpub"><tp:treatment-meta><kwd-group><label>Taxon classification</label><kwd>
              <named-content content-type="kingdom">
                <named-content content-type="taxon-name">
                  <named-content content-type="kingdom">Plantae</named-content>
                </named-content>
              </named-content>
            </kwd><kwd>
              <named-content content-type="order">Ericales</named-content>
            </kwd><kwd>
              <named-content content-type="family">Ericaceae</named-content>
            </kwd></kwd-group><mixed-citation publication-type="journal"><person-group><name><surname>Liang</surname><given-names>Xiao-Han</given-names></name><name><surname>Ni</surname><given-names>Jing-Bo</given-names></name><name><surname>Tong</surname><given-names>Yi-Hua</given-names></name></person-group><article-title><italic><tp:taxon-name><tp:taxon-name-part taxon-name-part-type="genus" reg="Vaccinium">Vaccinium</tp:taxon-name-part> <tp:taxon-name-part taxon-name-part-type="species" reg="fangianum">fangianum</tp:taxon-name-part></tp:taxon-name></italic> (<tp:taxon-name><tp:taxon-name-part taxon-name-part-type="family" reg="Ericaceae">Ericaceae</tp:taxon-name-part></tp:taxon-name>), a new species from Northwest Yunnan, China, with critical notes on <italic><tp:taxon-name><tp:taxon-name-part taxon-name-part-type="genus" reg="Vaccinium">V.</tp:taxon-name-part> <tp:taxon-name-part taxon-name-part-type="species" reg="ardisioides">ardisioides</tp:taxon-name-part></tp:taxon-name></italic></article-title><source>PhytoKeys</source><day>20</day><month>05</month><year>2026</year><volume>275</volume><fpage>61</fpage><lpage>71</lpage><pub-id pub-id-type="doi">10.3897/phytokeys.275.197108</pub-id></mixed-citation></tp:treatment-meta><tp:nomenclature><tp:taxon-name><object-id xmlns:xlink="http://www.w3.org/1999/xlink" content-type="arpha" xlink:type="simple">45F41004-C62B-5BDF-BCDC-D6CB3C8D1CC8</object-id>
                		<tp:taxon-name-part taxon-name-part-type="genus" reg="Vaccinium">Vaccinium</tp:taxon-name-part> <tp:taxon-name-part taxon-name-part-type="species" reg="fangianum">fangianum</tp:taxon-name-part>
                	
                		<object-id xmlns:xlink="http://www.w3.org/1999/xlink" content-type="ipni" xlink:type="simple">urn:lsid:ipni.org:names:77380492-1</object-id>
                	</tp:taxon-name><tp:taxon-authority>X.H.Liang &amp; Y.H.Tong</tp:taxon-authority><tp:taxon-status xmlns:xlink="http://www.w3.org/1999/xlink" xlink:type="simple">sp. nov.</tp:taxon-status><xref ref-type="fig" rid="F2">Fig. 2</xref><tp:nomenclature-citation-list><tp:nomenclature-citation><tp:taxon-name><tp:taxon-name-part taxon-name-part-type="genus" reg="Vaccinium">Vaccinium</tp:taxon-name-part> <tp:taxon-name-part taxon-name-part-type="species" reg="ardisioides">ardisioides</tp:taxon-name-part></tp:taxon-name><comment> auct. non Hook. f. ex C. B. Clarke: Fang &amp; Stevens, Fl. China 14: 493 (2005), p. p.</comment></tp:nomenclature-citation></tp:nomenclature-citation-list></tp:nomenclature><tp:treatment-sec sec-type="Type"><title>Type.</title><p><bold>China</bold>. Yunnan Province • Gongshan County, Dulongjiang Township, Maku Village, <named-content xmlns:xlink="http://www.w3.org/1999/xlink" content-type="dwc:verbatimCoordinates" xlink:type="simple">27°40'27.79"N, 98°16'20.45"E</named-content>, 1231 m a.s.l., 8 March 2023, <italic>Y. H. Tong, J. B. Ni, B. M. Wang &amp; W. H. Pan TYH-2595</italic> [fl.] (holotype: <named-content xmlns:xlink="http://www.w3.org/1999/xlink" content-type="dwc:institutional_code" xlink:title="South China Botanical Garden" xlink:href="https://scientific-collections.gbif.org/institution/8364608f-e93a-4c4f-bde0-b40e4a8fd437" xlink:type="simple">IBSC</named-content>; isotypes: <named-content xmlns:xlink="http://www.w3.org/1999/xlink" content-type="dwc:institutional_code" xlink:title="South China Botanical Garden" xlink:href="https://scientific-collections.gbif.org/institution/8364608f-e93a-4c4f-bde0-b40e4a8fd437" xlink:type="simple">IBSC</named-content>, <named-content xmlns:xlink="http://www.w3.org/1999/xlink" content-type="dwc:institutional_code" xlink:title="Kunming Institute of Botany, Chinese Academy of Sciences" xlink:href="https://scientific-collections.gbif.org/institution/6039165f-1334-4ac6-a955-5542100c0e50" xlink:type="simple">KUN</named-content>, <named-content xmlns:xlink="http://www.w3.org/1999/xlink" content-type="dwc:institutional_code" xlink:title="Institute of Botany, Chinese Academy of Sciences" xlink:href="https://scientific-collections.gbif.org/institution/ac8eb8fc-0703-4408-8388-686764b75877" xlink:type="simple">PE</named-content>).</p></tp:treatment-sec><tp:treatment-sec sec-type="Description"><title>Description.</title><p>Evergreen <bold><italic>shrubs</italic></bold>, epiphytic on tree trunks or branches, 0.5–1.2 m tall. <bold><italic>Twigs</italic></bold> fuscous when young, becoming grayish brown when older, terete, glabrous, with scattered white lenticels. <bold><italic>Buds</italic></bold> ovoid-globose, ca. 5 mm long, 3 mm wide; bud scales ca. 4 mm long, triangular, apex acute, glabrous, caducous. <bold><italic>Leaves</italic></bold> alternate, pseudowhorled, 2–5 per whorl. <bold><italic>Petiole</italic></bold> subsessile, 1–2 mm long, light green, glabrous and pruinose. <bold><italic>Leaf blades</italic></bold> leathery, ovate-lanceolate to ovate, 6–14 × 3–6 cm, length:width 1.8–2.6, base broadly obtuse or subcordate, margin entire, slightly revolute, apex acuminate, glabrous on both sides; midvein together with lateral veins impressed adaxially, raised abaxially; lateral veins 8–12 pairs, anastomosing near the margin; veinlets slightly conspicuous on both sides. <bold><italic>Inflorescences</italic></bold> racemose, axillary, (10–)24–35-flowered; rachis 5–10 cm long, greenish, angular, glabrous, slightly pruinose, flowers secund; bracts narrowly triangular, 2.5 mm long, bracteoles not seen; pedicels expanded upwards, clavate, 6–7.5 mm long, greenish, glabrous, articulated with calyx. <bold><italic>Calyx</italic></bold> tube cupulate, ca. 2.5 mm long, greenish, glabrous, pruinose; calyx limb 1.7–2.0 mm long, yellowish green, nearly lobed to the base; lobes narrowly triangular, apex acute, yellowish green, more or less tinged with purplish, ca. 1.5 mm long. <bold><italic>Corolla</italic></bold> yellowish green, tubular, 5-angled, 7–9 mm long, glabrous externally, villous internally; lobes triangular, ca. 1 mm long, spreading or slightly reflexed. <bold><italic>Stamens</italic></bold> 10, 6.6–7 mm long, filaments flat, ca. 3 mm long, pilose; anthers coherent, ca. 4 mm long, without spurs abaxially; thecae ca. 1.5 mm long; tubules ca. 2.5 mm long, opening by terminal short introrse slits ca. 1 mm long. <bold><italic>Ovary</italic></bold> inferior, pseudo-10-locular, each locule with several ovules; disc ca. 2.5 mm in diam., glabrous; style ca. 7.5 mm long, exserted ca. 1 mm from the connate anther tubules, glabrous, stigma slightly expanded, capitate. <bold><italic>Infructescence</italic></bold> rachis 5–12 cm long, glabrous. <bold><italic>Fruit pedicel</italic></bold> pale purplish, carnosus. <bold><italic>Fruit</italic></bold> ellipsoid, ca. 3 mm in diam., young fruit yellowish green, turning purplish red later and finally white tinged with purple at maturity, glabrous, calyx lobes persistent.</p></tp:treatment-sec><tp:treatment-sec sec-type="Distribution and habitat"><title>Distribution and habitat.</title><p><italic><tp:taxon-name><tp:taxon-name-part taxon-name-part-type="genus" reg="Vaccinium">Vaccinium</tp:taxon-name-part> <tp:taxon-name-part taxon-name-part-type="species" reg="fangianum">fangianum</tp:taxon-name-part></tp:taxon-name></italic> is currently known only from Dulongjiang Township, Gongshan County, Yunnan Province, Southwest China (Fig. <xref ref-type="fig" rid="F4">4</xref>). It is usually epiphytic on tree trunks in evergreen broad-leaved and mixed forests at elevations of 1200–1500 m.</p></tp:treatment-sec><tp:treatment-sec sec-type="Phenology"><title>Phenology.</title><p>Flowering from March to April and fruiting in May to July.</p></tp:treatment-sec><tp:treatment-sec sec-type="Etymology"><title>Etymology.</title><p>The species is named in honor of Prof. Rhui-Cheng Fang, who has made great contributions to our knowledge of <italic><tp:taxon-name><tp:taxon-name-part taxon-name-part-type="genus" reg="Vaccinium">Vaccinium</tp:taxon-name-part></tp:taxon-name></italic> in China. The Chinese name is given as 瑞征越橘 (Chinese pinyin: ruì zhēng yuè jú).</p></tp:treatment-sec><tp:treatment-sec sec-type="Conservation status"><title>Conservation status.</title><p>Although this species is known only from Dulongjiang Township, its type locality is very close to the China–Myanmar border, so it is likely also distributed in adjacent Northeastern Myanmar. Therefore, until further investigations are conducted, this species should be classified as Data Deficient (<abbrev xmlns:xlink="http://www.w3.org/1999/xlink" xlink:title="Data Deficient" xlink:type="simple">DD</abbrev>) according to the IUCN Red List conservation categories (<xref ref-type="bibr" rid="B8">IUCN Standards and Petitions Committee 2024</xref>).</p></tp:treatment-sec><tp:treatment-sec sec-type="Taxonomic notes"><title>Taxonomic notes.</title><p><italic><tp:taxon-name><tp:taxon-name-part taxon-name-part-type="genus" reg="Vaccinium">Vaccinium</tp:taxon-name-part> <tp:taxon-name-part taxon-name-part-type="species" reg="fangianum">fangianum</tp:taxon-name-part></tp:taxon-name></italic> should be assigned to <italic><tp:taxon-name><tp:taxon-name-part taxon-name-part-type="genus" reg="Vaccinium">V.</tp:taxon-name-part></tp:taxon-name></italic> sect. <italic><tp:taxon-name><tp:taxon-name-part taxon-name-part-type="genus" reg="Epigynium">Epigynium</tp:taxon-name-part></tp:taxon-name></italic> (Klotzsch) Hook.f. due to its evergreen habit, pseudo-verticillate leaves, elongated racemose inflorescences, and stamens without spurs on the back of anthers (<xref ref-type="bibr" rid="B11">Sleumer 1941</xref>; <xref ref-type="bibr" rid="B12">Stevens 1969</xref>; <xref ref-type="bibr" rid="B15">Vander Kloet and Dickinson 2009</xref>). Notably, species of <italic><tp:taxon-name><tp:taxon-name-part taxon-name-part-type="genus" reg="Vaccinium">V.</tp:taxon-name-part></tp:taxon-name></italic> sect. <italic><tp:taxon-name><tp:taxon-name-part taxon-name-part-type="genus" reg="Epigynium">Epigynium</tp:taxon-name-part></tp:taxon-name></italic> usually have serrate leaf margins, but <italic><tp:taxon-name><tp:taxon-name-part taxon-name-part-type="genus" reg="Vaccinium">V.</tp:taxon-name-part> <tp:taxon-name-part taxon-name-part-type="species" reg="fangianum">fangianum</tp:taxon-name-part></tp:taxon-name></italic> and <italic><tp:taxon-name><tp:taxon-name-part taxon-name-part-type="genus" reg="Vaccinium">V.</tp:taxon-name-part> <tp:taxon-name-part taxon-name-part-type="species" reg="ardisioides">ardisioides</tp:taxon-name-part></tp:taxon-name></italic> uniquely bear entire leaf blades, which can distinguish them from other congeners in this section (<xref ref-type="bibr" rid="B5">Fang and Stevens 2005</xref>). In the key to <italic><tp:taxon-name><tp:taxon-name-part taxon-name-part-type="genus" reg="Vaccinium">Vaccinium</tp:taxon-name-part></tp:taxon-name></italic> in the account of the “Flora of China” (<xref ref-type="bibr" rid="B5">Fang and Stevens 2005</xref>), <italic><tp:taxon-name><tp:taxon-name-part taxon-name-part-type="genus" reg="Vaccinium">V.</tp:taxon-name-part> <tp:taxon-name-part taxon-name-part-type="species" reg="fangianum">fangianum</tp:taxon-name-part></tp:taxon-name></italic> is keyed out as close to <italic><tp:taxon-name><tp:taxon-name-part taxon-name-part-type="genus" reg="Vaccinium">V.</tp:taxon-name-part> <tp:taxon-name-part taxon-name-part-type="species" reg="ardisioides">ardisioides</tp:taxon-name-part></tp:taxon-name></italic>. The main differences between the two species have been indicated in the Introduction and Table <xref ref-type="table" rid="T1">1</xref>. Furthermore, they have an allopatric distribution: <italic><tp:taxon-name><tp:taxon-name-part taxon-name-part-type="genus" reg="Vaccinium">V.</tp:taxon-name-part> <tp:taxon-name-part taxon-name-part-type="species" reg="fangianum">fangianum</tp:taxon-name-part></tp:taxon-name></italic> is endemic to Northwest Yunnan (Dulongjiang), while <italic><tp:taxon-name><tp:taxon-name-part taxon-name-part-type="genus" reg="Vaccinium">V.</tp:taxon-name-part> <tp:taxon-name-part taxon-name-part-type="species" reg="ardisioides">ardisioides</tp:taxon-name-part></tp:taxon-name></italic> is distributed in Southwest Yunnan, China, Southeast Myanmar, and West Thailand.</p></tp:treatment-sec><tp:treatment-sec sec-type="Additional specimens examined (paratypes)"><title>Additional specimens examined (paratypes).</title><p><bold>China. Yunnan Province</bold> • Nujiang Lisu Autonomous Prefecture, Gongshan County, Dulongjiang Township: The Fourth Village on the West Bank of Dulong River, Maku, 1300 m a.s.l., 19 November 1959, <italic>G. M. Feng 24370</italic> [st.] (<named-content xmlns:xlink="http://www.w3.org/1999/xlink" content-type="dwc:institutional_code" xlink:title="Kunming Institute of Botany, Chinese Academy of Sciences" xlink:href="https://scientific-collections.gbif.org/institution/6039165f-1334-4ac6-a955-5542100c0e50" xlink:type="simple">KUN</named-content>, 0231235, 0231236 &amp; 0231237) • Mabiluo, 1310 m a.s.l., 30 December 1990, <italic>Dulongjiang Expedition 1395</italic> [fl. bud] (<named-content xmlns:xlink="http://www.w3.org/1999/xlink" content-type="dwc:institutional_code" xlink:title="Kunming Institute of Botany, Chinese Academy of Sciences" xlink:href="https://scientific-collections.gbif.org/institution/6039165f-1334-4ac6-a955-5542100c0e50" xlink:type="simple">KUN</named-content>, 0231242; CAS, 519293, image) • Telawang River, 1380 m a.s.l., 31 January 1991, <italic>Dulongjiang Expedition 3847</italic> [fl. bud] (<named-content xmlns:xlink="http://www.w3.org/1999/xlink" content-type="dwc:institutional_code" xlink:title="Kunming Institute of Botany, Chinese Academy of Sciences" xlink:href="https://scientific-collections.gbif.org/institution/6039165f-1334-4ac6-a955-5542100c0e50" xlink:type="simple">KUN</named-content>, 0231243 &amp; 0231244), <italic>3876</italic> [young fl.] (<named-content xmlns:xlink="http://www.w3.org/1999/xlink" content-type="dwc:institutional_code" xlink:title="Kunming Institute of Botany, Chinese Academy of Sciences" xlink:href="https://scientific-collections.gbif.org/institution/6039165f-1334-4ac6-a955-5542100c0e50" xlink:type="simple">KUN</named-content>, 0231245 &amp; 0231246; CAS, 519294, image) • Mabidang, 1400 m a.s.l., 8 March 1991, <italic>Dulongjiang Expedition 4626</italic> [fl.] (<named-content xmlns:xlink="http://www.w3.org/1999/xlink" content-type="dwc:institutional_code" xlink:title="Kunming Institute of Botany, Chinese Academy of Sciences" xlink:href="https://scientific-collections.gbif.org/institution/6039165f-1334-4ac6-a955-5542100c0e50" xlink:type="simple">KUN</named-content>, 0231238 &amp; 0231239) • Bapo, 1380 m a.s.l., 9 March 1991, <italic>Dulongjiang Expedition 4676</italic> [fl.] (<named-content xmlns:xlink="http://www.w3.org/1999/xlink" content-type="dwc:institutional_code" xlink:title="Kunming Institute of Botany, Chinese Academy of Sciences" xlink:href="https://scientific-collections.gbif.org/institution/6039165f-1334-4ac6-a955-5542100c0e50" xlink:type="simple">KUN</named-content>, 0231249 &amp; 0231250); ibid., 1350 m a.s.l., 15 May 1991, <italic>Dulongjiang Expedition 6759</italic> [young fr.] (KUN, 0231240 &amp; 0231241) • Qinlangdang, 1280 m a.s.l., 10 March 1991, <italic>Dulongjiang Expedition 4485</italic> [fl.] (KUN, 0231248; CAS, 288443, image) • Silaluo, 1450 m a.s.l., 13 March 1991, <italic>Dulongjiang Expedition 4725</italic> [fl.] (KUN, 0231247) • Mengluo, 1320 m a.s.l., 14 May 1991, <italic>Dulongjiang Expedition 6727</italic> [young fr.] (KUN, 0231251 &amp; 0231252) • Kongdang to Bapo, <named-content xmlns:xlink="http://www.w3.org/1999/xlink" content-type="dwc:verbatimCoordinates" xlink:type="simple">27°49'3.53"N, 98°19'22.32"E</named-content>, 1448 m a.s.l., 13 July 2011, <italic>Y. H. Tong 11071311</italic> &amp; <italic>11071312</italic> [st.] (<named-content xmlns:xlink="http://www.w3.org/1999/xlink" content-type="dwc:institutional_code" xlink:title="South China Botanical Garden" xlink:href="https://scientific-collections.gbif.org/institution/8364608f-e93a-4c4f-bde0-b40e4a8fd437" xlink:type="simple">IBSC</named-content>) • Mengdang to Langwangduo, <named-content xmlns:xlink="http://www.w3.org/1999/xlink" content-type="dwc:verbatimCoordinates" xlink:type="simple">27°42'37.25"N, 98°21'17.11"E</named-content>, 1414 m a.s.l., 14 July 2011, <italic>Y. H. Tong 11071408 &amp; 11071409</italic> [st.] (<named-content xmlns:xlink="http://www.w3.org/1999/xlink" content-type="dwc:institutional_code" xlink:title="South China Botanical Garden" xlink:href="https://scientific-collections.gbif.org/institution/8364608f-e93a-4c4f-bde0-b40e4a8fd437" xlink:type="simple">IBSC</named-content>).</p></tp:treatment-sec><tp:treatment-sec><!--Section generated to contain objects referenced in tp:taxon-treatment.--><fig id="F2" position="float" orientation="portrait"><object-id xmlns:xlink="http://www.w3.org/1999/xlink" content-type="doi" xlink:type="simple">10.3897/phytokeys.275.197108.figure2</object-id><object-id xmlns:xlink="http://www.w3.org/1999/xlink" content-type="arpha" xlink:type="simple">D9CBC0B4-1CBC-55E7-9434-92A11A7D84BF</object-id><label>Figure 2.</label><caption><p><italic><tp:taxon-name><tp:taxon-name-part taxon-name-part-type="genus" reg="Vaccinium">Vaccinium</tp:taxon-name-part> <tp:taxon-name-part taxon-name-part-type="species" reg="fangianum">fangianum</tp:taxon-name-part></tp:taxon-name></italic> sp. nov. <bold>A</bold>. Habitat, the red oval indicating this species epiphytic on a tree; <bold>B</bold>. Flowering branch; <bold>C</bold>. Fruiting branch; <bold>D</bold>. Fruiting branch, with fruits fallen off and persistent fruit pedicels; <bold>E</bold>. Inflorescence; <bold>F</bold>. Flower, the red arrow indicating the deeply lobed calyx limb; <bold>G</bold>. Corolla, external (left) and internal (right) view; <bold>H</bold>. Calyx, disc, and style with front two calyx lobes removed, showing the deeply lobed calyx limb; <bold>I</bold>. Ovary cross-section, showing pseudo-10 locules; <bold>J</bold>. Stamens, lateral (left), abaxial (middle), and adaxial (right) view, the red arrow indicating the spurless anther. Scale bars: 1 cm (<bold>A</bold>); 5 mm (<bold>F–H</bold>); 1 mm (<bold>I–J</bold>). All photos by Y.H.Tong except (<bold>C</bold>) by Zi Wang (<bold>A–B, E–J</bold> based on holotype, (<bold>C</bold>) not vouchered, (<bold>D</bold>) based on <italic>Y. H. Tong 11071408</italic>).</p></caption><graphic xmlns:xlink="http://www.w3.org/1999/xlink" xlink:href="phytokeys-275-061_article-197108__-g002.jpg" id="oo_1651670.jpg" position="float" orientation="portrait" xlink:type="simple"><uri content-type="original_file" xlink:type="simple">https://binary.pensoft.net/fig/1651670</uri></graphic></fig><fig id="F4" position="float" orientation="portrait"><object-id xmlns:xlink="http://www.w3.org/1999/xlink" content-type="doi" xlink:type="simple">10.3897/phytokeys.275.197108.figure4</object-id><object-id xmlns:xlink="http://www.w3.org/1999/xlink" content-type="arpha" xlink:type="simple">F20A645F-1829-5ECA-BC52-B29DBA49AEC9</object-id><label>Figure 4.</label><caption><p>Distribution map of <italic><tp:taxon-name><tp:taxon-name-part taxon-name-part-type="genus" reg="Vaccinium">Vaccinium</tp:taxon-name-part> <tp:taxon-name-part taxon-name-part-type="species" reg="fangianum">fangianum</tp:taxon-name-part></tp:taxon-name></italic> and <italic><tp:taxon-name><tp:taxon-name-part taxon-name-part-type="genus" reg="Vaccinium">V.</tp:taxon-name-part> <tp:taxon-name-part taxon-name-part-type="species" reg="ardisioides">ardisioides</tp:taxon-name-part></tp:taxon-name></italic>.</p></caption><graphic xmlns:xlink="http://www.w3.org/1999/xlink" xlink:href="phytokeys-275-061_article-197108__-g004.jpg" id="oo_1651672.jpg" position="float" orientation="portrait" xlink:type="simple"><uri content-type="original_file" xlink:type="simple">https://binary.pensoft.net/fig/1651672</uri></graphic></fig><table-wrap id="T1" position="float" orientation="portrait"><label>Table 1.</label><caption><p>Morphological comparison of <italic><tp:taxon-name><tp:taxon-name-part taxon-name-part-type="genus" reg="Vaccinium">Vaccinium</tp:taxon-name-part> <tp:taxon-name-part taxon-name-part-type="species" reg="fangianum">fangianum</tp:taxon-name-part></tp:taxon-name></italic> and <italic><tp:taxon-name><tp:taxon-name-part taxon-name-part-type="genus" reg="Vaccinium">V.</tp:taxon-name-part> <tp:taxon-name-part taxon-name-part-type="species" reg="ardisioides">ardisioides</tp:taxon-name-part></tp:taxon-name></italic>. Data for the latter species were obtained from <xref ref-type="bibr" rid="B3">Fang (1991)</xref>, <xref ref-type="bibr" rid="B16">Watthana (2015)</xref>, and the examined specimens listed in the text.</p></caption><table><tbody><tr><th rowspan="1" colspan="1">
                <bold>Characters</bold>
              </th><th rowspan="1" colspan="1">
                <bold>
                  <italic>
                    <tp:taxon-name><tp:taxon-name-part taxon-name-part-type="genus" reg="Vaccinium">Vaccinium</tp:taxon-name-part> <tp:taxon-name-part taxon-name-part-type="species" reg="fangianum">fangianum</tp:taxon-name-part></tp:taxon-name>
                  </italic>
                </bold>
              </th><th rowspan="1" colspan="1">
                <bold>
                  <italic>
                    <tp:taxon-name><tp:taxon-name-part taxon-name-part-type="genus" reg="Vaccinium">Vaccinium</tp:taxon-name-part> <tp:taxon-name-part taxon-name-part-type="species" reg="ardisioides">ardisioides</tp:taxon-name-part></tp:taxon-name>
                  </italic>
                </bold>
              </th></tr><tr><td rowspan="1" colspan="1">Leaf blade shape</td><td rowspan="1" colspan="1">Ovate-lanceolate to ovate, length:width 1.8–2.6, widest near the base</td><td rowspan="1" colspan="1">Elliptic to oblong-lanceolate, length:width 3–3.5, widest at the middle</td></tr><tr><td rowspan="1" colspan="1">Pairs of lateral veins</td><td rowspan="1" colspan="1">8–12</td><td rowspan="1" colspan="1">10–16</td></tr><tr><td rowspan="1" colspan="1">Calyx limb lobation</td><td rowspan="1" colspan="1">Lobed more than 1/2</td><td rowspan="1" colspan="1">Lobed less than 1/2</td></tr><tr><td rowspan="1" colspan="1">Calyx lobes</td><td rowspan="1" colspan="1">Narrowly triangular, ca. 1.5 mm long, without apical gland</td><td rowspan="1" colspan="1">Widely triangular, 0.5–1 mm long, with apical gland</td></tr><tr><td rowspan="1" colspan="1">Corolla</td><td rowspan="1" colspan="1">Yellowish green, tubular, villous internally</td><td rowspan="1" colspan="1">White-pinkish or pinkish, tubular to urceolate, glabrous internally</td></tr><tr><td rowspan="1" colspan="1">Anther tubules</td><td rowspan="1" colspan="1">ca. 1.7× as long as thecae, without spurs on the back</td><td rowspan="1" colspan="1">As long as thecae, with two short spurs at the middle on the back.</td></tr></tbody></table></table-wrap></tp:treatment-sec><ref-list><ref id="B8"><mixed-citation xmlns:xlink="http://www.w3.org/1999/xlink" xlink:type="simple">IUCN Standards and Petitions Committee (2024) Guidelines for using the IUCN Red list categories and criteria. version 16. <ext-link xlink:href="http://www.iucnredlist.org/documents/RedListGuidelines.pdf" ext-link-type="uri" xlink:type="simple">http://www.iucnredlist.org/documents/RedListGuidelines.pdf</ext-link> [Accessed 15 March 2026]</mixed-citation></ref><ref id="B11"><mixed-citation xmlns:xlink="http://www.w3.org/1999/xlink" xlink:type="simple">Sleumer HO (1941) Vaccinioideen studien. Botanische Jahrbücher für Systematik, Pflanzengeschichte und Pflanzengeographie 71: 24–510.</mixed-citation></ref><ref id="B12"><mixed-citation xmlns:xlink="http://www.w3.org/1999/xlink" xlink:type="simple">Stevens PF (1969) Taxonomic studies in the <tp:taxon-name><tp:taxon-name-part taxon-name-part-type="family">Ericaceae</tp:taxon-name-part></tp:taxon-name>. Unpublished PhD thesis, University of Edinburgh, UK.</mixed-citation></ref><ref id="B15"><mixed-citation xmlns:xlink="http://www.w3.org/1999/xlink" xlink:type="simple">Vander Kloet SP, Dickinson TA (2009) A subgeneric classification of the genus <italic><tp:taxon-name><tp:taxon-name-part taxon-name-part-type="genus">Vaccinium</tp:taxon-name-part></tp:taxon-name></italic> and the metamorphosis of <italic><tp:taxon-name><tp:taxon-name-part taxon-name-part-type="genus">V.</tp:taxon-name-part></tp:taxon-name></italic> section <italic><tp:taxon-name><tp:taxon-name-part taxon-name-part-type="genus"/><tp:taxon-name-part taxon-name-part-type="section">Bracteata</tp:taxon-name-part></tp:taxon-name></italic> Nakai: more terrestrial and less epiphytic in habit, more continental and less insular in distribution. Journal of Plant Research 122(3): 253–268. <ext-link xlink:href="10.1007/s10265-008-0211-7" ext-link-type="doi" xlink:type="simple">https://doi.org/10.1007/s10265-008-0211-7</ext-link></mixed-citation></ref><ref id="B5"><mixed-citation xmlns:xlink="http://www.w3.org/1999/xlink" xlink:type="simple">Fang RZ, Stevens PF (2005) <italic><tp:taxon-name><tp:taxon-name-part taxon-name-part-type="genus">Vaccinium</tp:taxon-name-part></tp:taxon-name></italic>. In: Wu ZY, Raven PH, Hong DY (Eds) Flora of China Vol. 14. Science Press, Beijing &amp; Missouri Botanical Garden Press, St. Louis, 476–504.</mixed-citation></ref><ref id="B3"><mixed-citation xmlns:xlink="http://www.w3.org/1999/xlink" xlink:type="simple">Fang RC (1991) <italic><tp:taxon-name><tp:taxon-name-part taxon-name-part-type="genus">Vaccinium</tp:taxon-name-part></tp:taxon-name></italic>. In: Fang RC (Ed.) Flora Reipublicae Popularis Sinicae Vol. 57(3). Science Press, Beijing, 75–164. [In Chinese]</mixed-citation></ref><ref id="B16"><mixed-citation xmlns:xlink="http://www.w3.org/1999/xlink" xlink:type="simple">Watthana S (2015) <italic><tp:taxon-name><tp:taxon-name-part taxon-name-part-type="genus">Vaccinium</tp:taxon-name-part></tp:taxon-name></italic>. In: Santisuk T, Balslev H, Newman M, Barfod (Eds) Flora of Thailand Vol. 13(1). Prachachon Co. Ltd., Bangkok, 132–141.</mixed-citation></ref></ref-list></tp:taxon-treatment>
